# Supplementary material for: Genome-Wide Identification, Evolution, and Expression Analysis of the WD40 Subfamily in Oryza Genus
Source: Int J Mol Sci. 2023 Oct 30;24(21):15776. doi: 10.3390/ijms242115776 (PMC10648978; doi:10.3390/ijms242115776)
Supplement: Supplementary file 1 [file ijms-24-15776-s001.zip]

Archive with 5 entries (5 files):
- SupplementFigures.pdf
- Table S1.xlsx
- Table S2.xlsx
- Table S3.xlsx
- Table S4.xlsx
