# Supplementary material for: Genome-Wide Identification, Evolution, and Expression Analysis of the WD40 Subfamily in Oryza Genus
Source: Int J Mol Sci. 2023 Oct 30;24(21):15776. doi: 10.3390/ijms242115776 (PMC10648978; doi:10.3390/ijms242115776)
Supplement: Supplementary file 1 [file ijms-24-15776-s001.zip › Table S1.xlsx]

## Sheet: Sheet1
Table S1 WD40 subfamily genes in Oryza genus
Oryza longistaminata	AMDW01032624.1_FGP001
	AMDW01039679.1_FGP001
	KN538685.1_FGP153
	KN538781.1_FGP007
	KN538849.1_FGP005
	KN539162.1_FGP011
	KN542648.1_FGP002
	KN543627.1_FGP001
	KN544635.1_FGP001
Oryza barthii	OBART01G05580.1
	OBART01G13530.1
	OBART01G16300.1
	OBART01G23890.1
	OBART01G26950.1
	OBART01G32890.1
	OBART01G45520.1
	OBART02G10370.1
	OBART02G13110.1
	OBART02G14320.1
	OBART02G19590.1
	OBART02G19790.1
	OBART02G25390.1
	OBART02G28050.1
	OBART02G29090.1
	OBART03G01200.1
	OBART03G01830.1
	OBART03G16670.1
	OBART03G17590.1
	OBART03G20460.1
	OBART03G22860.1
	OBART03G26580.1
	OBART03G28890.1
	OBART03G29980.1
	OBART03G32550.1
	OBART03G34600.1
	OBART04G12280.1
	OBART04G19460.1
	OBART04G22020.1
	OBART04G23990.1
	OBART04G29730.1
	OBART05G02980.1
	OBART05G16110.1
	OBART05G22960.1
	OBART05G24520.1
	OBART05G25010.1
	OBART06G23180.1
	OBART07G19390.1
	OBART07G20560.1
	OBART07G20620.1
	OBART08G04640.1
	OBART09G01790.1
	OBART10G12490.1
	OBART10G12520.1
	OBART11G02130.1
	OBART11G05400.1
	OBART12G01910.1
	OBART12G04720.1
Oryza glumaepatula	OGLUM01G06060.2
	OGLUM01G15120.1
	OGLUM01G18900.1
	OGLUM01G27680.1
	OGLUM01G30900.1
	OGLUM01G37050.1
	OGLUM01G49900.1
	OGLUM02G10330.1
	OGLUM02G12560.1
	OGLUM02G14220.1
	OGLUM02G19880.1
	OGLUM02G20080.1
	OGLUM02G25900.1
	OGLUM02G28610.1
	OGLUM02G29710.1
	OGLUM03G01180.1
	OGLUM03G01780.1
	OGLUM03G17060.1
	OGLUM03G18110.1
	OGLUM03G21210.1
	OGLUM03G23610.1
	OGLUM03G27400.1
	OGLUM03G29060.1
	OGLUM03G30230.1
	OGLUM03G34250.1
	OGLUM04G11950.1
	OGLUM04G19350.1
	OGLUM04G22050.2
	OGLUM04G23930.1
	OGLUM04G29650.1
	OGLUM05G02990.1
	OGLUM05G17040.1
	OGLUM05G24310.1
	OGLUM05G25940.1
	OGLUM05G26610.1
	OGLUM06G24440.1
	OGLUM07G19150.1
	OGLUM07G20340.1
	OGLUM07G20400.1
	OGLUM08G04890.1
	OGLUM09G02260.1
	OGLUM10G12270.1
	OGLUM10G12320.1
	OGLUM11G01860.1
	OGLUM11G05220.1
	OGLUM12G05520.2
Oryza meridionalis	OMERI01G05800.1
	OMERI01G14910.1
	OMERI01G14920.1
	OMERI01G21980.1
	OMERI01G24780.1
	OMERI01G29830.1
	OMERI01G42300.1
	OMERI02G11310.1
	OMERI02G13740.1
	OMERI02G14690.1
	OMERI02G19480.1
	OMERI02G19700.1
	OMERI03G01050.1
	OMERI03G01770.1
	OMERI03G14910.1
	OMERI03G15810.1
	OMERI03G24010.1
	OMERI03G26240.1
	OMERI04G10980.2
	OMERI04G18560.1
	OMERI04G19870.1
	OMERI04G25150.1
	OMERI05G02920.1
	OMERI05G14060.1
	OMERI05G20750.1
	OMERI05G21750.1
	OMERI05G22320.1
	OMERI06G23120.1
	OMERI07G16080.1
	OMERI07G17230.1
	OMERI07G17290.1
	OMERI09G12250.1
	OMERI10G09440.1
	OMERI10G09490.1
	OMERI11G02340.1
	OMERI11G04460.1
	OMERI12G02960.2
Oryza nivara	ONIVA01G06330.1
	ONIVA01G16410.1
	ONIVA01G26850.1
	ONIVA01G30890.1
	ONIVA01G37130.1
	ONIVA01G51800.1
	ONIVA02G02540.1
	ONIVA02G11480.1
	ONIVA02G14040.1
	ONIVA02G15480.2
	ONIVA02G27830.2
	ONIVA02G31860.1
	ONIVA03G01470.1
	ONIVA03G17700.1
	ONIVA03G18690.1
	ONIVA03G19930.1
	ONIVA03G22180.1
	ONIVA03G24390.1
	ONIVA03G27600.1
	ONIVA03G30120.1
	ONIVA03G31240.1
	ONIVA03G34060.1
	ONIVA03G36070.1
	ONIVA04G10230.1
	ONIVA04G17680.3
	ONIVA04G20590.1
	ONIVA04G23140.1
	ONIVA04G28240.1
	ONIVA05G02890.1
	ONIVA05G16720.1
	ONIVA05G25570.1
	ONIVA05G26210.1
	ONIVA06G27390.1
	ONIVA07G07280.1
	ONIVA07G17730.1
	ONIVA07G18970.1
	ONIVA07G19070.1
	ONIVA08G04490.1
	ONIVA08G15740.1
	ONIVA09G01820.1
	ONIVA09G11320.1
	ONIVA10G12260.1
	ONIVA10G12300.1
	ONIVA10G13520.1
	ONIVA11G02210.1
	ONIVA11G05780.1
	ONIVA12G04400.1
	ONIVA12G15300.1
Oryza glaberrima	ORGLA01G0051900.1
	ORGLA01G0112700.1
	ORGLA01G0132700.1
	ORGLA01G0221000.1
	ORGLA01G0268900.1
	ORGLA01G0392800.1
	ORGLA02G0025100.1
	ORGLA02G0093500.1
	ORGLA02G0116700.1
	ORGLA02G0168000.1
	ORGLA02G0169700.1
	ORGLA02G0240900.1
	ORGLA02G0249300.1
	ORGLA03G0009900.1
	ORGLA03G0015900.1
	ORGLA03G0159700.1
	ORGLA03G0167900.1
	ORGLA03G0191200.1
	ORGLA03G0214600.1
	ORGLA03G0247200.1
	ORGLA03G0267600.1
	ORGLA03G0276200.1
	ORGLA03G0316000.1
	ORGLA03G0405600.1
	ORGLA04G0092400.1
	ORGLA04G0165900.1
	ORGLA04G0190700.1
	ORGLA04G0205500.1
	ORGLA04G0260200.1
	ORGLA05G0028500.1
	ORGLA05G0140600.1
	ORGLA05G0202200.1
	ORGLA05G0210200.1
	ORGLA05G0215400.1
	ORGLA06G0194100.1
	ORGLA07G0157200.1
	ORGLA07G0157900.1
	ORGLA07G0250400.1
	ORGLA08G0040700.1
	ORGLA09G0015600.1
	ORGLA10G0111100.1
	ORGLA10G0111700.1
	ORGLA11G0018600.1
	ORGLA11G0198400.1
	ORGLA12G0017200.1
	ORGLA12G0044500.1
Oryza rufipogon	ORUFI01G06020.1
	ORUFI01G14860.1
	ORUFI01G18110.1
	ORUFI01G26720.1
	ORUFI01G29960.1
	ORUFI01G36030.1
	ORUFI01G49020.1
	ORUFI02G02610.1
	ORUFI02G10360.1
	ORUFI02G13150.1
	ORUFI02G14520.2
	ORUFI02G20640.1
	ORUFI02G20850.1
	ORUFI02G26770.1
	ORUFI02G29570.1
	ORUFI02G30690.1
	ORUFI03G00990.1
	ORUFI03G01560.1
	ORUFI03G17270.1
	ORUFI03G18260.1
	ORUFI03G21090.1
	ORUFI03G23510.1
	ORUFI03G27540.1
	ORUFI03G30050.1
	ORUFI03G31200.1
	ORUFI03G33930.1
	ORUFI03G36050.1
	ORUFI04G13440.1
	ORUFI04G21020.1
	ORUFI04G23660.2
	ORUFI04G25730.1
	ORUFI04G31400.1
	ORUFI05G03100.1
	ORUFI05G17270.3
	ORUFI05G24410.1
	ORUFI05G26120.1
	ORUFI05G26790.1
	ORUFI06G24850.1
	ORUFI07G20160.1
	ORUFI07G21440.1
	ORUFI07G21480.1
	ORUFI08G05150.1
	ORUFI09G02020.1
	ORUFI10G13190.1
	ORUFI10G13230.1
	ORUFI11G05230.2
	ORUFI12G02190.1
	ORUFI12G05390.1
Oryza sativa ssp. japonica	OsR498G0100287900.01.P01
	OsR498G0100817200.01.P01
	OsR498G0101004100.01.P01
	OsR498G0101603500.01.P01
	OsR498G0101788300.01.P03
	OsR498G0102088400.01.P03
	OsR498G0102778900.01.P01
	OsR498G0202908800.01.P01
	OsR498G0203320200.01.P01
	OsR498G0203464300.01.P01
	OsR498G0203562000.01.P03
	OsR498G0204028200.01.P01
	OsR498G0204043700.01.P06
	OsR498G0204394700.01.P01
	OsR498G0204537800.01.P01
	OsR498G0204599700.01.P01
	OsR498G0305118700.01.P01
	OsR498G0305148100.01.P01
	OsR498G0305907700.01.P01
	OsR498G0305965500.01.P01
	OsR498G0305965900.01.P01
	OsR498G0306113900.01.P01
	OsR498G0306321700.01.P01
	OsR498G0306593400.01.P01
	OsR498G0306761400.01.P01
	OsR498G0306818800.01.P01
	OsR498G0306967100.01.P01
	OsR498G0307064900.01.P01
	OsR498G0408551400.01.P01
	OsR498G0408948900.01.P01
	OsR498G0409097500.01.P01
	OsR498G0409218900.01.P02
	OsR498G0409493700.01.P01
	OsR498G0509722700.01.P01
	OsR498G0510814000.01.P01
	OsR498G0511195400.01.P01
	OsR498G0511273300.01.P01
	OsR498G0511303600.01.P01
	OsR498G0613081000.01.P01
	OsR498G0714609300.01.P01
	OsR498G0714669100.01.P01
	OsR498G0714672700.01.P01
	OsR498G0815303600.01.P01
	OsR498G0916788900.01.P01
	OsR498G1018862000.01.P01
	OsR498G1018863400.01.P04
	OsR498G1119377600.01.P01
	OsR498G1119537400.01.P01
	OsR498G1119537600.01.P01
	OsR498G1220890200.01.P02
	OsR498G1221043600.01.P01
Oryza sativa ssp. Indica	LOC_Os01g09020
	LOC_Os01g21940
	LOC_Os01g28680
	LOC_Os01g44394
	LOC_Os01g49290
	LOC_Os01g56860
	LOC_Os01g74146
	LOC_Os02g03990
	LOC_Os02g14790
	LOC_Os02g19210
	LOC_Os02g21490
	LOC_Os02g33630
	LOC_Os02g33860
	LOC_Os02g42590
	LOC_Os02g45810
	LOC_Os02g47180
	LOC_Os03g02440
	LOC_Os03g03150
	LOC_Os03g21990
	LOC_Os03g23935
	LOC_Os03g27970
	LOC_Os03g33580
	LOC_Os03g42770
	LOC_Os03g46650
	LOC_Os03g48090
	LOC_Os03g51550
	LOC_Os03g54770
	LOC_Os03g63470
	LOC_Os04g34080
	LOC_Os04g48010
	LOC_Os04g51110
	LOC_Os04g58180
	LOC_Os05g05210
	LOC_Os05g33710
	LOC_Os05g44320
	LOC_Os05g46570
	LOC_Os05g47890
	LOC_Os06g44370
	LOC_Os07g38430
	LOC_Os07g39950
	LOC_Os07g40030
	LOC_Os07g49090
	LOC_Os08g07960
	LOC_Os09g06680
	LOC_Os10g32710
	LOC_Os10g32770
	LOC_Os11g08400
	LOC_Os11g10680
	LOC_Os12g03822
	LOC_Os12g07874
