# Supplementary material for: Genome-Wide Identification, Evolution, and Expression Analysis of the WD40 Subfamily in Oryza Genus
Source: Int J Mol Sci. 2023 Oct 30;24(21):15776. doi: 10.3390/ijms242115776 (PMC10648978; doi:10.3390/ijms242115776)
Supplement: Supplementary file 1 [file ijms-24-15776-s001.zip › Table S2.xlsx]

## Sheet: Sheet1
Table S2 Basic Information of WD40 family genes and their proteins in Oryza genus
Rename_ID	Sequence ID	Chr	Size(aa)	MW(Da)	pI	Subcellular Location
ObWD40-1	OBART01G05580.1	01	512	56720.2	5.73	chloroplast
ObWD40-2	OBART01G13530.1	01	517	58199.2	6.94	nucleus
ObWD40-3	OBART01G16300.1	01	473	53951.7	8.25	nucleus
ObWD40-4	OBART01G23890.1	01	344	37818.6	8.61	nucleus
ObWD40-5	OBART01G26950.1	01	331	35557.9	5.97	nucleus
ObWD40-6	OBART01G32890.1	01	477	51692.5	8.83	chloroplast
ObWD40-7	OBART01G45520.1	01	544	59000.8	10.2	nucleus
ObWD40-8	OBART02G10370.1	02	322	35459.2	6.04	nucleus
ObWD40-9	OBART02G13110.1	02	594	66060.1	6.36	nucleus
ObWD40-10	OBART02G14320.1	02	449	48979.2	8.82	nucleus
ObWD40-11	OBART02G19590.1	02	730	82643.4	8.33	nucleus
ObWD40-12	OBART02G19790.1	02	346	38287	7.05	chloroplast
ObWD40-13	OBART02G25390.1	02	778	85911.4	6.13	nucleus
ObWD40-14	OBART02G28050.1	02	355	38585.6	5.09	nucleus
ObWD40-15	OBART02G29090.1	02	469	51298.3	6.76	nucleus
ObWD40-16	OBART03G01200.1	03	776	85693.2	5.62	nucleus
ObWD40-17	OBART03G01830.1	03	231	25720.9	9.23	chloroplast
ObWD40-18	OBART03G16670.1	03	472	52099.2	9.05	nucleus
ObWD40-19	OBART03G17590.1	03	521	58209.7	6.11	chloroplast
ObWD40-20	OBART03G20460.1	03	572	64143	6.43	nucleus
ObWD40-21	OBART03G22860.1	03	346	37625.2	8.04	chloroplast
ObWD40-22	OBART03G26580.1	03	427	47259.3	8.52	nucleus
ObWD40-23	OBART03G28890.1	03	393	43478.9	7.13	chloroplast
ObWD40-24	OBART03G29980.1	03	378	40185.2	4.3	nucleus
ObWD40-25	OBART03G32550.1	03	311	33963.6	7.62	chloroplast
ObWD40-26	OBART03G34600.1	03	461	50442.8	7.67	extracellular space
ObWD40-27	OBART04G12280.1	04	680	75730.3	6.47	nucleus
ObWD40-28	OBART04G19460.1	04	746	81852.8	7.01	nucleus
ObWD40-29	OBART04G22020.1	04	701	76984.3	6.42	nucleus
ObWD40-30	OBART04G23990.1	04	474	52090.3	7.71	nucleus
ObWD40-31	OBART04G29730.1	04	799	87874.4	6.17	nucleus
ObWD40-32	OBART05G02980.1	05	467	52800.8	7.19	chloroplast
ObWD40-33	OBART05G16110.1	05	463	52229.8	6.04	nucleus
ObWD40-34	OBART05G22960.1	05	926	102521	5.97	nucleus
ObWD40-35	OBART05G24520.1	05	248	27485.9	5.81	nucleus
ObWD40-36	OBART05G25010.1	05	327	35751.5	6.38	nucleus
ObWD40-37	OBART06G23180.1	06	326	36507.3	7.16	nucleus
ObWD40-38	OBART07G19390.1	07	307	33076.4	7.94	chloroplast
ObWD40-39	OBART07G20560.1	07	342	37734.1	7.64	nucleus
ObWD40-40	OBART07G20620.1	07	466	50858.5	8.99	nucleus
ObWD40-41	OBART08G04640.1	08	447	49647.4	7.18	chloroplast
ObWD40-42	OBART09G01790.1	09	307	33799	5.97	nucleus
ObWD40-43	OBART10G12490.1	10	834	92714.1	5.85	nucleus
ObWD40-44	OBART10G12520.1	10	533	59261.4	6.22	nucleus
ObWD40-45	OBART11G02130.1	11	451	50384.7	5.13	nucleus
ObWD40-46	OBART11G05400.1	11	394	43475.2	4.67	nucleus
ObWD40-47	OBART12G01910.1	12	632	70751.9	4.95	nucleus
ObWD40-48	OBART12G04720.1	12	1319	146151	6.03	nucleus
OglaWD40-1	ORGLA01G0051900.1	01	512	56706.2	5.73	chloroplast
OglaWD40-2	ORGLA01G0112700.1	01	517	58199.2	6.94	nucleus
OglaWD40-3	ORGLA01G0132700.1	01	473	53951.7	8.25	nucleus
OglaWD40-4	ORGLA01G0221000.1	01	334	36231.7	5.97	nucleus
OglaWD40-5	ORGLA01G0268900.1	01	422	46080.2	9.03	chloroplast
OglaWD40-6	ORGLA01G0392800.1	01	478	52305.1	9.4	nucleus
OglaWD40-7	ORGLA02G0025100.1	02	346	37859.6	5.69	extracellular space
OglaWD40-8	ORGLA02G0093500.1	02	322	35443.2	6.04	nucleus
OglaWD40-9	ORGLA02G0116700.1	02	554	61955.6	6.56	nucleus
OglaWD40-10	ORGLA02G0168000.1	02	670	75631.2	7.54	nucleus
OglaWD40-11	ORGLA02G0169700.1	02	301	33238.4	7.05	chloroplast
OglaWD40-12	ORGLA02G0240900.1	02	355	38585.6	5.09	nucleus
OglaWD40-13	ORGLA02G0249300.1	02	469	51272.3	6.76	nucleus
OglaWD40-14	ORGLA03G0009900.1	03	746	82362.3	5.54	nucleus
OglaWD40-15	ORGLA03G0015900.1	03	523	56039.8	9.33	nucleus
OglaWD40-16	ORGLA03G0159700.1	03	472	52129.3	8.98	nucleus
OglaWD40-17	ORGLA03G0167900.1	03	520	57293.6	6.01	nucleus
OglaWD40-18	ORGLA03G0191200.1	03	572	64143	6.43	nucleus
OglaWD40-19	ORGLA03G0214600.1	03	343	37335.8	8.09	nucleus
OglaWD40-20	ORGLA03G0247200.1	03	518	null	null	chloroplast
OglaWD40-21	ORGLA03G0267600.1	03	380	41797.9	7.13	chloroplast
OglaWD40-22	ORGLA03G0276200.1	03	394	42038.1	4.29	nucleus
OglaWD40-23	ORGLA03G0316000.1	03	434	47122	6.6	extracellular space
OglaWD40-25	ORGLA04G0092400.1	04	680	75730.3	6.47	nucleus
OglaWD40-26	ORGLA04G0165900.1	04	621	68433.4	9.05	nucleus
OglaWD40-27	ORGLA04G0190700.1	04	701	76984.3	6.42	nucleus
OglaWD40-28	ORGLA04G0205500.1	04	504	55507.7	8.34	nucleus
OglaWD40-29	ORGLA04G0260200.1	04	816	89465.1	6.19	nucleus
OglaWD40-30	ORGLA05G0028500.1	05	467	52801.7	6.68	chloroplast
OglaWD40-31	ORGLA05G0140600.1	05	463	52241.9	6.12	nucleus
OglaWD40-32	ORGLA05G0202200.1	05	888	97944	5.75	nucleus
OglaWD40-33	ORGLA05G0210200.1	05	320	35301.8	6.54	nucleus
OglaWD40-34	ORGLA05G0215400.1	05	336	36438.1	6.06	nucleus
OglaWD40-35	ORGLA06G0194100.1	06	343	38201.3	7.66	nucleus
OglaWD40-36	ORGLA07G0157200.1	07	366	39967.7	8.08	nucleus
OglaWD40-37	ORGLA07G0157900.1	07	323	35804.5	6.09	nucleus
OglaWD40-39	ORGLA08G0040700.1	08	342	38006.9	8.52	nucleus
OglaWD40-40	ORGLA09G0015600.1	09	478	52274.6	5.71	chloroplast
OglaWD40-41	ORGLA10G0111100.1	10	647	70973.1	5.16	nucleus
OglaWD40-42	ORGLA10G0111700.1	10	246	27424.2	8.32	chloroplast
OglaWD40-43	ORGLA11G0018600.1	11	465	51835.9	5.18	nucleus
OglaWD40-45	ORGLA12G0017200.1	12	465	51781.8	5.18	nucleus
OglaWD40-46	ORGLA12G0044500.1	12	723	76139.5	9.06	nucleus
OglaWD40-24	ORGLA03G0405600.1	03	324	34832.3	6.14	chloroplast
OglaWD40-38	ORGLA07G0250400.1	07	334	36019.7	8.57	chloroplast
OglaWD40-44	ORGLA11G0198400.1	11	952	103102	8.47	chloroplast
OgluWD40-1	OGLUM01G06060.2	01	512	56681.2	5.71	chloroplast
OgluWD40-2	OGLUM01G15120.1	01	517	58199.2	6.94	nucleus
OgluWD40-3	OGLUM01G18900.1	01	473	53933.6	8.09	nucleus
OgluWD40-4	OGLUM01G27680.1	01	344	37818.6	8.61	nucleus
OgluWD40-5	OGLUM01G30900.1	01	334	36231.7	5.97	nucleus
OgluWD40-6	OGLUM01G37050.1	01	477	51719.5	8.83	chloroplast
OgluWD40-7	OGLUM01G49900.1	01	463	50846.5	9.4	nucleus
OgluWD40-8	OGLUM02G10330.1	02	325	35562.3	6.08	nucleus
OgluWD40-9	OGLUM02G12560.1	02	554	61955.6	6.56	nucleus
OgluWD40-10	OGLUM02G14220.1	02	449	48951.2	8.71	nucleus
OgluWD40-11	OGLUM02G19880.1	02	670	75548.1	6.99	nucleus
OgluWD40-12	OGLUM02G20080.1	02	302	33295.5	7.05	chloroplast
OgluWD40-13	OGLUM02G25900.1	02	772	85329.9	6.35	nucleus
OgluWD40-14	OGLUM02G28610.1	02	355	38589.6	5.09	nucleus
OgluWD40-15	OGLUM02G29710.1	02	469	51244.2	6.76	nucleus
OgluWD40-16	OGLUM03G01180.1	03	777	85813.3	5.54	nucleus
OgluWD40-17	OGLUM03G01780.1	03	523	56151.9	9.36	nucleus
OgluWD40-18	OGLUM03G17060.1	03	472	52099.2	9.05	nucleus
OgluWD40-19	OGLUM03G18110.1	03	524	57537.8	6.01	nucleus
OgluWD40-20	OGLUM03G21210.1	03	572	64170.1	6.52	nucleus
OgluWD40-21	OGLUM03G23610.1	03	363	39798	8.66	nucleus
OgluWD40-22	OGLUM03G27400.1	03	511	56949.7	5.81	nucleus
OgluWD40-23	OGLUM03G29060.1	03	269	29168.4	5.59	chloroplast
OgluWD40-24	OGLUM03G30230.1	03	411	44012.6	4.32	nucleus
OgluWD40-25	OGLUM03G34250.1	03	1266	137801	5.51	nucleus
OgluWD40-26	OGLUM04G11950.1	04	680	75777.4	6.6	nucleus
OgluWD40-27	OGLUM04G19350.1	04	754	82553.6	8.08	nucleus
OgluWD40-28	OGLUM04G22050.2	04	724	79660.5	6.81	extracellular space
OgluWD40-29	OGLUM04G23930.1	04	804	88597.1	6.14	mitochondrion
OgluWD40-30	OGLUM04G29650.1	04	815	89322.9	6.14	nucleus
OgluWD40-31	OGLUM05G02990.1	05	427	48249.6	6.64	chloroplast
OgluWD40-32	OGLUM05G17040.1	05	230	25749.5	5.36	nucleus
OgluWD40-33	OGLUM05G24310.1	05	804	88656.7	5.74	nucleus
OgluWD40-34	OGLUM05G25940.1	05	248	27469.9	5.81	nucleus
OgluWD40-35	OGLUM05G26610.1	05	329	35754.5	5.9	nucleus
OgluWD40-36	OGLUM06G24440.1	06	326	36493.3	7.16	nucleus
OgluWD40-37	OGLUM07G19150.1	07	338	36217.9	8.57	chloroplast
OgluWD40-38	OGLUM07G20340.1	07	366	39995.7	8.08	nucleus
OgluWD40-39	OGLUM07G20400.1	07	333	36881.7	5.9	nucleus
OgluWD40-40	OGLUM08G04890.1	08	947	105316	8.65	plasma membrane
OgluWD40-41	OGLUM09G02260.1	09	482	53549.9	6.51	nucleus
OgluWD40-42	OGLUM10G12270.1	10	927	101814	5.37	nucleus
OgluWD40-43	OGLUM10G12320.1	10	533	59242.4	6.17	nucleus
OgluWD40-44	OGLUM11G01860.1	11	1328	146167	6.23	plasma membrane
OgluWD40-45	OGLUM11G05220.1	11	951	103032	8.56	chloroplast
OgluWD40-46	OGLUM12G05520.2	12	1023	113209	7.93	endomembrane system
OlWD40-5	KN538849.1_FGP005	NA	888	97984.1	5.75	nucleus
OlWD40-7	KN542648.1_FGP002	NA	381	42463.9	5.72	nucleus
OlWD40-1	AMDW01032624.1_FGP001	NA	129	14108.9	6.64	nucleus
OlWD40-2	AMDW01039679.1_FGP001	NA	98	10959	4.64	nucleus
OlWD40-9	KN544635.1_FGP001	NA	471	53402.2	8.52	nucleus
OlWD40-3	KN538685.1_FGP153	NA	1288	142653	5.8	nucleus
OlWD40-4	KN538781.1_FGP007	NA	1387	151677	6.45	endomembrane system
OlWD40-6	KN539162.1_FGP011	NA	680	75780.5	6.57	nucleus
OlWD40-8	KN543627.1_FGP001	NA	180	20243.1	6.11	nucleus
OmWD40-1	OMERI01G05800.1	01	510	56478.9	5.71	nucleus
OmWD40-2	OMERI01G14910.1	01	473	53965.7	8.09	nucleus
OmWD40-3	OMERI01G14920.1	01	227	26382.7	7.61	nucleus
OmWD40-4	OMERI01G21980.1	01	365	40161.4	8.74	nucleus
OmWD40-5	OMERI01G24780.1	01	334	36231.7	5.97	nucleus
OmWD40-6	OMERI01G29830.1	01	477	51723.5	8.83	chloroplast
OmWD40-7	OMERI01G42300.1	01	772	85214	8.3	nucleus
OmWD40-8	OMERI02G11310.1	02	322	35391.1	6.04	nucleus
OmWD40-9	OMERI02G13740.1	02	594	66073.3	6.46	nucleus
OmWD40-10	OMERI02G14690.1	02	393	42854.2	8.78	nucleus
OmWD40-11	OMERI02G19480.1	02	673	75589.1	6.64	nucleus
OmWD40-12	OMERI02G19700.1	02	321	35872.2	5.93	chloroplast
OmWD40-13	OMERI03G01050.1	03	745	82221.2	5.42	nucleus
OmWD40-14	OMERI03G01770.1	03	520	55782.5	9.33	nucleus
OmWD40-15	OMERI03G14910.1	03	477	52697.1	9.05	nucleus
OmWD40-16	OMERI03G15810.1	03	524	57544.8	5.93	nucleus
OmWD40-17	OMERI03G24010.1	03	511	56804.7	5.88	nucleus
OmWD40-18	OMERI03G26240.1	03	378	40145.2	4.3	nucleus
OmWD40-19	OMERI04G10980.2	04	686	76225.4	8.11	extracellular space
OmWD40-20	OMERI04G18560.1	04	811	89437.7	8.77	nucleus
OmWD40-21	OMERI04G19870.1	04	1010	107962	5.24	nucleus
OmWD40-22	OMERI04G25150.1	04	813	89146.7	6.14	nucleus
OmWD40-23	OMERI05G02920.1	05	465	52688.6	6.68	chloroplast
OmWD40-24	OMERI05G14060.1	05	463	52215.8	6.04	nucleus
OmWD40-25	OMERI05G20750.1	05	888	97912	5.69	nucleus
OmWD40-26	OMERI05G21750.1	05	202	22662.6	6.22	nucleus
OmWD40-27	OMERI05G22320.1	05	336	36452.1	6.06	nucleus
OmWD40-28	OMERI06G23120.1	06	326	36469.3	7.13	nucleus
OmWD40-29	OMERI07G16080.1	07	336	36130.8	8.57	chloroplast
OmWD40-30	OMERI07G17230.1	07	337	36779.1	8.13	nucleus
OmWD40-31	OMERI07G17290.1	07	274	30240.1	5.75	nucleus
OmWD40-32	OMERI09G12250.1	09	181	19872.2	8.59	nucleus
OmWD40-33	OMERI10G09440.1	10	638	70102.1	5.22	nucleus
OmWD40-34	OMERI10G09490.1	10	556	61716.4	6.07	chloroplast
OmWD40-35	OMERI11G02340.1	11	637	71626.5	4.86	nucleus
OmWD40-36	OMERI11G04460.1	11	982	106131	8.46	nucleus
OmWD40-37	OMERI12G02960.2	12	1495	161970	6.39	nucleus
OnWD40-1	ONIVA01G06330.1	01	506	56029.7	6.06	nucleus
OnWD40-2	ONIVA01G16410.1	01	517	58199.2	6.94	nucleus
OnWD40-3	ONIVA01G26850.1	01	344	37848.7	8.61	nucleus
OnWD40-4	ONIVA01G30890.1	01	291	31522.5	6.23	nucleus
OnWD40-5	ONIVA01G37130.1	01	477	51692.5	8.83	chloroplast
OnWD40-6	ONIVA01G51800.1	01	464	50887.6	9.46	nucleus
OnWD40-7	ONIVA02G02540.1	02	379	41056.2	5.41	extracellular space
OnWD40-8	ONIVA02G11480.1	02	322	35443.2	6.04	nucleus
OnWD40-9	ONIVA02G14040.1	02	594	66086.2	6.36	nucleus
OnWD40-10	ONIVA02G15480.2	02	451	49164.5	8.42	nucleus
OnWD40-11	ONIVA02G27830.2	02	772	85281.8	6.29	nucleus
OnWD40-12	ONIVA02G31860.1	02	469	51272.3	6.76	nucleus
OnWD40-13	ONIVA03G01470.1	03	523	56029.8	9.33	nucleus
OnWD40-14	ONIVA03G17700.1	03	472	52099.2	9.05	nucleus
OnWD40-15	ONIVA03G18690.1	03	510	56100.2	5.92	nucleus
OnWD40-16	ONIVA03G19930.1	03	668	75404.1	8.06	nucleus
OnWD40-17	ONIVA03G22180.1	03	572	64128.9	6.43	nucleus
OnWD40-18	ONIVA03G24390.1	03	347	37710.3	8.04	extracellular space
OnWD40-19	ONIVA03G27600.1	03	506	56382.3	6.57	nucleus
OnWD40-20	ONIVA03G30120.1	03	380	41811.9	7.13	chloroplast
OnWD40-21	ONIVA03G31240.1	03	378	40185.2	4.3	nucleus
OnWD40-22	ONIVA03G34060.1	03	435	47277.9	8.66	chloroplast
OnWD40-23	ONIVA03G36070.1	03	461	50442.8	7.67	extracellular space
OnWD40-24	ONIVA04G10230.1	04	680	75713.3	6.38	nucleus
OnWD40-25	ONIVA04G17680.3	04	804	88260.7	7.27	nucleus
OnWD40-26	ONIVA04G20590.1	04	740	80838.7	6.05	chloroplast
OnWD40-27	ONIVA04G23140.1	04	474	52000.2	8.15	nucleus
OnWD40-28	ONIVA04G28240.1	04	815	89377	6.3	nucleus
OnWD40-29	ONIVA05G02890.1	05	467	52756.7	6.68	chloroplast
OnWD40-30	ONIVA05G16720.1	05	463	52229.8	6.04	nucleus
OnWD40-31	ONIVA05G25570.1	05	248	27469.9	5.81	nucleus
OnWD40-32	ONIVA05G26210.1	05	336	36452.1	6.06	nucleus
OnWD40-33	ONIVA06G27390.1	06	326	36493.3	7.16	nucleus
OnWD40-34	ONIVA07G07280.1	07	302	33309.5	7.05	chloroplast
OnWD40-35	ONIVA07G17730.1	07	338	36276	8.57	chloroplast
OnWD40-36	ONIVA07G18970.1	07	364	39881.6	8.08	nucleus
OnWD40-37	ONIVA07G19070.1	07	466	50886.6	9	nucleus
OnWD40-38	ONIVA08G04490.1	08	342	38006.9	8.52	nucleus
OnWD40-39	ONIVA08G15740.1	08	473	53923.6	8.09	nucleus
OnWD40-40	ONIVA09G01820.1	09	576	64463	6.73	chloroplast
OnWD40-41	ONIVA09G11320.1	09	746	82406.4	5.54	nucleus
OnWD40-42	ONIVA10G12260.1	10	927	101755	5.33	nucleus
OnWD40-43	ONIVA10G12300.1	10	533	59261.4	6.22	nucleus
OnWD40-44	ONIVA10G13520.1	10	804	88682.8	5.74	nucleus
OnWD40-45	ONIVA11G02210.1	11	911	101078	5.87	plasma membrane
OnWD40-46	ONIVA11G05780.1	11	947	102650	7.81	nucleus
OnWD40-47	ONIVA12G04400.1	12	1619	176081	6.9	nucleus
OnWD40-48	ONIVA12G15300.1	12	355	38571.6	5.09	nucleus
OrWD40-1	ORUFI01G06020.1	01	512	56724.2	5.73	chloroplast
OrWD40-2	ORUFI01G14860.1	01	517	58199.2	6.94	nucleus
OrWD40-3	ORUFI01G18110.1	01	473	53923.6	8.09	nucleus
OrWD40-4	ORUFI01G26720.1	01	344	37862.7	8.61	nucleus
OrWD40-5	ORUFI01G29960.1	01	334	36231.7	5.97	nucleus
OrWD40-6	ORUFI01G36030.1	01	478	51769.5	8.83	chloroplast
OrWD40-7	ORUFI01G49020.1	01	464	50887.6	9.46	nucleus
OrWD40-8	ORUFI02G02610.1	02	350	38061.9	5.77	extracellular space
OrWD40-9	ORUFI02G10360.1	02	324	35547.2	6.04	nucleus
OrWD40-10	ORUFI02G13150.1	02	594	66086.2	6.36	nucleus
OrWD40-11	ORUFI02G14520.2	02	460	50183.4	8.91	nucleus
OrWD40-12	ORUFI02G20640.1	02	671	75729.3	7.23	nucleus
OrWD40-13	ORUFI02G20850.1	02	294	32274.1	5.64	nucleus
OrWD40-14	ORUFI02G26770.1	02	796	87978.9	6.37	nucleus
OrWD40-15	ORUFI02G29570.1	02	355	38585.6	5.09	nucleus
OrWD40-16	ORUFI02G30690.1	02	469	51332.4	6.76	nucleus
OrWD40-17	ORUFI03G00990.1	03	776	85805.4	5.55	nucleus
OrWD40-18	ORUFI03G01560.1	03	525	56314.1	9.33	nucleus
OrWD40-19	ORUFI03G17270.1	03	472	52099.2	9.05	nucleus
OrWD40-20	ORUFI03G18260.1	03	433	48422.6	5.8	nucleus
OrWD40-21	ORUFI03G21090.1	03	526	58612.5	6.14	nucleus
OrWD40-22	ORUFI03G23510.1	03	345	37596.2	8.04	chloroplast
OrWD40-23	ORUFI03G27540.1	03	511	57027.9	6.04	nucleus
OrWD40-24	ORUFI03G30050.1	03	380	41751.8	7.13	chloroplast
OrWD40-25	ORUFI03G31200.1	03	378	40185.2	4.3	nucleus
OrWD40-26	ORUFI03G33930.1	03	363	38866.2	8.16	chloroplast
OrWD40-27	ORUFI03G36050.1	03	1284	139515	6.13	extracellular space
OrWD40-28	ORUFI04G13440.1	04	680	75699.2	6.38	nucleus
OrWD40-29	ORUFI04G21020.1	04	747	81854.8	7.26	nucleus
OrWD40-30	ORUFI04G23660.2	04	724	79661.5	6.59	extracellular space
OrWD40-31	ORUFI04G25730.1	04	804	88664.2	6.16	mitochondrion
OrWD40-32	ORUFI04G31400.1	04	819	89824.4	6.05	nucleus
OrWD40-33	ORUFI05G03100.1	05	467	52819.8	6.68	chloroplast
OrWD40-34	ORUFI05G17270.3	05	463	52229.8	6.04	nucleus
OrWD40-35	ORUFI05G24410.1	05	804	88762.8	5.81	nucleus
OrWD40-36	ORUFI05G26120.1	05	331	37031.8	9.08	nucleus
OrWD40-37	ORUFI05G26790.1	05	336	36452.1	6.06	nucleus
OrWD40-38	ORUFI06G24850.1	06	408	44998.1	9.17	chloroplast
OrWD40-39	ORUFI07G20160.1	07	339	36305	8.57	chloroplast
OrWD40-40	ORUFI07G21440.1	07	866	92453.2	8.08	nucleus
OrWD40-41	ORUFI07G21480.1	07	466	50857.5	8.9	mitochondrion
OrWD40-42	ORUFI08G05150.1	08	342	38006.9	8.52	nucleus
OrWD40-43	ORUFI09G02020.1	09	517	57465.5	6.18	nucleus
OrWD40-44	ORUFI10G13190.1	10	929	102062	5.34	nucleus
OrWD40-45	ORUFI10G13230.1	10	533	59261.4	6.22	nucleus
OrWD40-46	ORUFI11G05230.2	11	974	105513	8.71	nucleus
OrWD40-47	ORUFI12G02190.1	12	372	41276.1	5.64	nucleus
OrWD40-48	ORUFI12G05390.1	12	1569	171414	6.68	nucleus
OsiWD40-1	OsR498G0100287900.01.P01	01	512	56686.2	5.83	chloroplast
OsiWD40-2	OsR498G0100817200.01.P01	01	517	58199.2	6.94	nucleus
OsiWD40-3	OsR498G0101004100.01.P01	01	473	53923.6	8.09	nucleus
OsiWD40-4	OsR498G0101603500.01.P01	01	344	37848.7	8.61	nucleus
OsiWD40-5	OsR498G0101788300.01.P03	01	343	37385.8	5.7	nucleus
OsiWD40-6	OsR498G0102088400.01.P03	01	477	51692.5	8.83	chloroplast
OsiWD40-7	OsR498G0102778900.01.P01	01	478	52305.1	9.4	nucleus
OsiWD40-8	OsR498G0202908800.01.P01	02	315	34762.8	5.77	nucleus
OsiWD40-9	OsR498G0203320200.01.P01	02	322	35459.2	6.04	nucleus
OsiWD40-10	OsR498G0203464300.01.P01	02	594	66086.2	6.36	nucleus
OsiWD40-11	OsR498G0203562000.01.P03	02	451	49137.4	8.42	nucleus
OsiWD40-12	OsR498G0204028200.01.P01	02	209	23773.1	6.07	nucleus
OsiWD40-13	OsR498G0204043700.01.P06	02	301	33238.4	7.05	chloroplast
OsiWD40-14	OsR498G0204394700.01.P01	02	772	85255.8	6.29	nucleus
OsiWD40-15	OsR498G0204537800.01.P01	02	355	38571.6	5.09	nucleus
OsiWD40-16	OsR498G0204599700.01.P01	02	469	51272.3	6.76	nucleus
OsiWD40-17	OsR498G0305118700.01.P01	03	746	82406.4	5.54	nucleus
OsiWD40-18	OsR498G0305148100.01.P01	03	523	56039.8	9.33	nucleus
OsiWD40-19	OsR498G0305907700.01.P01	03	472	52099.2	9.05	nucleus
OsiWD40-20	OsR498G0305965500.01.P01	03	524	57544.8	5.93	nucleus
OsiWD40-21	OsR498G0305965900.01.P01	03	524	57544.8	5.93	nucleus
OsiWD40-22	OsR498G0306113900.01.P01	03	573	64317.1	6.43	nucleus
OsiWD40-23	OsR498G0306321700.01.P01	03	347	37710.3	8.04	extracellular space
OsiWD40-24	OsR498G0306593400.01.P01	03	506	56440.3	6.44	nucleus
OsiWD40-25	OsR498G0306761400.01.P01	03	380	41751.8	7.13	chloroplast
OsiWD40-26	OsR498G0306818800.01.P01	03	406	43394.7	4.3	nucleus
OsiWD40-27	OsR498G0306967100.01.P01	03	321	34661.2	6.14	chloroplast
OsiWD40-28	OsR498G0307064900.01.P01	03	434	47068.9	6.46	extracellular space
OsiWD40-29	OsR498G0408551400.01.P01	04	680	75729.3	6.38	nucleus
OsiWD40-30	OsR498G0408948900.01.P01	04	782	85694.9	7.27	nucleus
OsiWD40-31	OsR498G0409097500.01.P01	04	703	77230.5	6.28	nucleus
OsiWD40-32	OsR498G0409218900.01.P02	04	504	55538.7	8.34	nucleus
OsiWD40-33	OsR498G0409493700.01.P01	04	816	89428	6.17	nucleus
OsiWD40-34	OsR498G0509722700.01.P01	05	467	52756.7	6.68	chloroplast
OsiWD40-35	OsR498G0510814000.01.P01	05	463	52205.8	6.01	nucleus
OsiWD40-36	OsR498G0511195400.01.P01	05	888	97991.2	5.8	nucleus
OsiWD40-37	OsR498G0511273300.01.P01	05	320	35285.8	6.54	nucleus
OsiWD40-38	OsR498G0511303600.01.P01	05	336	36452.1	6.06	nucleus
OsiWD40-39	OsR498G0613081000.01.P01	06	343	38201.3	7.66	nucleus
OsiWD40-40	OsR498G0714609300.01.P01	07	338	36276	8.57	chloroplast
OsiWD40-41	OsR498G0714669100.01.P01	07	364	39881.6	8.08	nucleus
OsiWD40-42	OsR498G0714672700.01.P01	07	322	35676.3	6.09	nucleus
OsiWD40-43	OsR498G0815303600.01.P01	08	342	38006.9	8.52	nucleus
OsiWD40-44	OsR498G0916788900.01.P01	09	478	53122.4	7.21	nucleus
OsiWD40-45	OsR498G1018862000.01.P01	10	644	70620.7	5.12	nucleus
OsiWD40-46	OsR498G1018863400.01.P04	10	529	58776.8	6	nucleus
OsiWD40-47	OsR498G1119377600.01.P01	11	465	51805.9	5.18	nucleus
OsiWD40-48	OsR498G1119537400.01.P01	11	351	37830.7	9.13	nucleus
OsiWD40-49	OsR498G1119537600.01.P01	11	72	7861.78	9.81	chloroplast
OsiWD40-50	OsR498G1220890200.01.P02	12	465	51795.9	5.18	nucleus
OsiWD40-51	OsR498G1221043600.01.P01	12	408	43858.3	6.31	nucleus
OsWD40-1	LOC_Os01g09020.1	01	512	56705.2	5.79	chloroplast
OsWD40-2	LOC_Os01g21940.1	01	517	58199.2	6.94	nucleus
OsWD40-3	LOC_Os01g28680.3	01	473	53923.6	8.09	nucleus
OsWD40-4	LOC_Os01g44394.1	01	344	37848.7	8.61	nucleus
OsWD40-5	LOC_Os01g49290.1	01	334	36231.7	5.97	nucleus
OsWD40-6	LOC_Os01g56860.1	01	478	51769.5	8.83	chloroplast
OsWD40-7	LOC_Os01g74146.1	01	478	52305.1	9.4	nucleus
OsWD40-8	LOC_Os02g03990.1	02	346	37644.2	5.4	extracellular space
OsWD40-9	LOC_Os02g14790.1	02	322	35443.2	6.04	nucleus
OsWD40-10	LOC_Os02g19210.1	02	594	66033.2	6.27	nucleus
OsWD40-11	LOC_Os02g21490.1	02	451	49181.5	8.42	nucleus
OsWD40-12	LOC_Os02g33630.1	02	672	75756.4	7.23	nucleus
OsWD40-13	LOC_Os02g33860.1	02	301	33238.4	7.05	chloroplast
OsWD40-14	LOC_Os02g42590.1	02	772	85258.8	6.27	nucleus
OsWD40-15	LOC_Os02g45810.2	02	355	38585.6	5.09	nucleus
OsWD40-16	LOC_Os02g47180.2	02	469	51300.3	6.76	nucleus
OsWD40-17	LOC_Os03g02440.1	03	746	82378.3	5.49	nucleus
OsWD40-18	LOC_Os03g03150.2	03	523	56039.8	9.33	nucleus
OsWD40-19	LOC_Os03g21990.1	03	472	52099.2	9.05	nucleus
OsWD40-20	LOC_Os03g23935.1	03	524	57544.8	5.93	nucleus
OsWD40-21	LOC_Os03g27970.1	03	572	64143	6.43	nucleus
OsWD40-22	LOC_Os03g33580.1	03	343	37466	8.04	nucleus
OsWD40-23	LOC_Os03g42770.1	03	511	57027.9	6.04	nucleus
OsWD40-24	LOC_Os03g46650.1	03	380	41751.8	7.13	chloroplast
OsWD40-25	LOC_Os03g48090.1	03	394	42038.1	4.29	nucleus
OsWD40-26	LOC_Os03g51550.2	03	324	34832.3	6.14	chloroplast
OsWD40-27	LOC_Os03g54770.1	03	434	47122	6.6	extracellular space
OsWD40-28	LOC_Os03g63470.1	03	541	60209.4	9.22	nucleus
OsWD40-29	LOC_Os04g34080.1	04	680	75729.3	6.38	nucleus
OsWD40-30	LOC_Os04g48010.2	04	698	76772	6.28	nucleus
OsWD40-31	LOC_Os04g51110.1	04	504	55538.7	8.34	nucleus
OsWD40-32	LOC_Os04g58180.1	04	819	89824.4	6.05	nucleus
OsWD40-33	LOC_Os05g05210.2	05	467	52819.8	6.68	chloroplast
OsWD40-34	LOC_Os05g33710.1	05	463	52259.8	5.97	nucleus
OsWD40-35	LOC_Os05g44320.1	05	888	98038.2	5.75	nucleus
OsWD40-36	LOC_Os05g46570.1	05	320	35285.8	6.54	nucleus
OsWD40-37	LOC_Os05g47890.1	05	336	36452.1	6.06	nucleus
OsWD40-38	LOC_Os06g44370.1	06	343	38201.3	7.66	nucleus
OsWD40-39	LOC_Os07g38430.1	07	338	36247.9	8.57	chloroplast
OsWD40-40	LOC_Os07g39950.1	07	364	39909.7	8.08	nucleus
OsWD40-41	LOC_Os07g40030.1	07	322	35676.3	6.09	nucleus
OsWD40-42	LOC_Os07g49090.1	07	304	31899.8	9.55	nucleus
OsWD40-43	LOC_Os08g07960.2	08	342	38006.9	8.52	nucleus
OsWD40-44	LOC_Os09g06680.1	09	482	53421.8	6.32	chloroplast
OsWD40-45	LOC_Os10g32710.1	10	646	70827.9	5.03	nucleus
OsWD40-46	LOC_Os10g32770.3	10	246	27398.2	8.32	chloroplast
OsWD40-47	LOC_Os11g08400.1	11	947	102685	8	nucleus
OsWD40-48	LOC_Os12g03822.1	12	465	51795.9	5.18	nucleus
OsWD40-49	LOC_Os12g07874.1	12	664	69684.1	8.62	nucleus
