# Supplementary material for: Genome-Wide Identification, Evolution, and Expression Analysis of the WD40 Subfamily in Oryza Genus
Source: Int J Mol Sci. 2023 Oct 30;24(21):15776. doi: 10.3390/ijms242115776 (PMC10648978; doi:10.3390/ijms242115776)
Supplement: Supplementary file 1 [file ijms-24-15776-s001.zip › Table S3.xlsx]

## Sheet: Sheet1
Table S3 Primer sequences used in this study
Gene	Forward primer	Reverse primer
OsiWD40-4	CAAGGCGAACCACCTCGT	CGGCTGATCGTGCGAGAT
OsiWD40-5	TTCTCCGTCGACAACCGC	GGAGACCCACCCGTTGTG
OsiWD40-14	AGTGCAGCTGGCTCCATG	CATCCGTAGCCGAGCTGG
OsiWD40-16	CTACCCACCAGGCCAAGC	CCCCAGTCCAGCAGGTTG
OsiWD40-19	TGGGTGCGGTCAATTGCA	CTCACAGCAAGCCCACGA
OsiWD40-24	TCTTCGAGTCCGAGCCCA	TTGCTCCTCCTCCTCCCC
OsiWD40-30	AAACCTCGACGACGGCAG	TCCTGGACGATGGGGGAG
OsiWD40-33	GGGAATGGATCGCCGGAG	GCCAACAGACTTCCGGCT
OsiWD40-36	CTTTCCACCTGCTCCGCA	TTGACAGGCAAGAGGCGG
OsiWD40-39	AATCTGGGACTTGCGCCC	CTCCCGGCAGTGACCTTG
OsiWD40-42	TCTCCATCCATCCCGCGA	CAGCCCAACCTCCATGCA
OsiWD40-46	AAAGGCACCTGGAGACGC	ACTTGCCGAAGCCAGCAT
OsiWD40-47	ACATTGGCTGGCCATGCT	CGGCCTGAGTTCCAGCAA
OsiWD40-50	TGGAGCCCACATGAACCG	GCCCTGAACTCTGCCTCC
OsActin	TTCAGCCCCTTGTCTGTGAC	CCATCCCAACCATAACGCCT
