# Supplementary material for: Genome-Wide Identification, Evolution, and Expression Analysis of the WD40 Subfamily in Oryza Genus
Source: Int J Mol Sci. 2023 Oct 30;24(21):15776. doi: 10.3390/ijms242115776 (PMC10648978; doi:10.3390/ijms242115776)
Supplement: Supplementary file 1 [file ijms-24-15776-s001.zip › Table S4.xlsx]

## Sheet: Sheet1
Table S4 Sequences of 10 predicted motifs of OsiWD40s
Pattern	Best possible match	E-value	Width	Sites
Motif-1	S[PS]DGXY[LF][AL]S[GA]SXD[KR]T[IVL][RK][LI]WD[VI]	1.6e-294	21	51
Motif-2	[LT]LA[ST]G[SG]ED[NG]XV[RK][VI]WD	1.5e-204	15	51
Motif-3	Y[LIV][VL][ST][GA]SEDST[VI]Y[LI][WY]D	1.8e-167	15	49
Motif-4	X[LF]XGHTXYV[TN]C[VL][QA][FW][SN]	4.7e-118	15	44
Motif-5	HXGP[IV]T[AS]V[KAS][FW]SPDGR	6.1e-107	15	50
Motif-6	K[KR]ITGFQF[AC]P[GS][NSD][PS]S[KE][VIL][LM][IV]TSADS[QRK]IR[VI][FLV][DN]G[FV][ET][LV][VI][QH][KN][FY]KG[FL][RK]	4.8e-99	41	8
Motif-7	[GS]G[GT][AKS]D[RG]C[IT][RKL][FL]W[ND][TL][HT][TE]G[AK][CM]L[NY]S[VL]D[TA]GS[QI][VI][CH][SN]L[CLV][WF][NS][KP]N[ERV][NRY][EW]L[LCV]	1.5e-95	41	7
Motif-8	DGXLL[LV][SAT]G[SG]XDGX[IV]R[VLI][WY]DVRX	7.2e-112	21	47
Motif-9	P[VL]X[VT][LF]XGHXDXVLD[LI]	5.7e-84	15	46
Motif-10	AWG[LQ]VIVTAG[RW][DG]GXIRSFQN[FY]G[FL]PV[RQ]V	5.8e-59	27	6
